# Supplementary material for: Digenic impairments of haploinsufficient genes in patients with craniosynostosis
Source: JCI Insight. 2025 Feb 24;10(4):e176985. doi: 10.1172/jci.insight.176985 (PMC11949007; doi:10.1172/jci.insight.176985)
Supplement: Supporting data values [file jciinsight-10-176985-s044.xlsx]

## Sheet: Fig 1.C
Fig 1.C De novo counts per exome
Count	Observed	Expected
0	13	11.1649
1	15	17.0586
2	12	13.2886
3	8	6.90144
4	3	2.68788
5	1	0.83772

## Sheet: Fig 1.D
Fig 1.D 61 genes with de novo Mis + LGD variants
Gene	pLI	Cat	Count	LGD	Mis	Syn
FGFR2	0.99731	CRS	3	0	3	0
SKI	0.99901	CRS	2	0	2	0
TAOK1	0.99787	NDD	1	1	0	0
TCF12	0.67602	CRS	1	1	0	0
RTEL1	8.8674e-10	NDD	1	1	0	0
EFNB1	0.93251	CRS	1	1	0	0
RHOA	0.60405	NDD	1	1	0	0
KMT2D	1	NDD	1	1	0	0
SLC6A13	1.2157e-11	Unknown	1	1	0	0
DUSP16	0.088867	Unknown	1	0	1	0
SNX5	0.001446	Unknown	1	0	1	0
KDM8	2.5238e-05	Unknown	1	0	1	0
MAP4K4	1	NDD	1	0	1	0
SHCBP1L	1.5171e-17	Unknown	1	0	1	0
EPPK1	1.0343e-37	Unknown	1	0	1	0
WBP1L	0.64011	Unknown	1	0	1	0
NF1	0.90175	NDD	1	0	1	0
RERE	1	CRS	1	0	1	0
TCF3	0.025824	Unknown	1	0	1	0
STIL	0.20105	NDD	1	0	1	0
COL9A2	1.0453e-08	CRS	1	0	1	0
DNAH9	3.0547e-60	NDD	1	0	1	0
CCDC148	1.5603e-30	Unknown	1	0	1	0
RP1L1	1.8205e-10	NDD	1	0	1	0
MKI67	1.2598e-28	Unknown	1	0	1	0
SDF2	0.026377	Unknown	1	0	1	0
PRKCG	0.99985	NDD	1	0	1	0
NUAK2	4.9899e-05	NDD	1	0	1	0
ZNF574	0.080197	Unknown	1	0	1	0
PYGB	1.4144e-14	Unknown	1	0	1	0
MAPK6	0.69646	Unknown	1	0	1	0
DNM1L	0.00056753	NDD	1	0	1	0
IKZF3	0.98416	Unknown	1	0	1	0
MUC4	2.7904e-54	Unknown	1	0	1	0
GSDMA	1.619e-16	Unknown	1	0	1	0
MTERF1	8.6123e-07	Unknown	1	0	1	0
ZBTB6	0.13693	Unknown	1	0	1	0
TAF2	0.0025958	NDD	1	0	1	0
PASD1	0.82307	Unknown	1	0	1	0
RGS19	0.96134	Unknown	1	0	1	0
SECISBP2L	0.285	Unknown	1	0	1	0
OPTN	5.91e-18	NDD	1	0	1	0
C10orf105	0.084246	Unknown	1	0	1	0
XKR5	#N/A	Unknown	1	0	1	0
TGFBR1	0.85379	CRS	1	0	1	0
MTOR	1	NDD	1	0	1	0
DNHD1	1.2016e-72	Unknown	1	0	1	0
JPH3	0.99855	NDD	1	0	1	0
OBP2A	1.5163e-06	Unknown	1	0	1	0
VCX3B	0.33685	Unknown	1	0	1	0
SLC35B2	0.071488	Unknown	1	0	1	0
PRUNE1	0.0091474	NDD	1	0	1	0
MAN2A2	1.4995e-10	Unknown	1	0	1	0
KDM5B	7.9102e-15	CRS	1	0	1	0
TRPV2	7.9184e-13	Unknown	1	0	1	0
CCL13	0.040987	Unknown	1	0	1	0
SMG8	0.0072559	NDD	1	0	1	0
ACACA	1	Unknown	1	0	1	0
TANC2	1	CRS	1	0	1	0
RHOU	0.077808	Unknown	1	0	1	0
CLEC19A	0.0037987	Unknown	1	0	1	0

## Sheet: Fig 3.E
Fig 3.E TRSP1 Relative Luciferase activity
EV	RUNX2+EV	RUNX2+TRPS1 WT	RUNX2+TRPS1 Q168R	RUNX2+TRPS1 R814L
0.386	103.463	39.543	60.899	85.957
0.087	97.921	39.543	56.331	81.818
0.101	114.869	39.543	73.493	97.844
0.922	83.744	39.543	63.838	70.095
Fig 3.E TRSP1 Relative Repression activity
RUNX2+TRPS1 WT	RUNX2+TRPS1 Q168R	RUNX2+TRPS1 R814L
63.92	42.564	17.506
58.378	41.59	16.103
75.326	41.376	17.025
44.201	19.906	13.649

## Sheet: Fig 3.F
Fig 3.F TRSP1 Protein expression level
EV	TRPS1 WT	TRPS1 Q168R	TRPS1 R814L
2.214	100.329	86.779	112.89
0.741	125.388	83.819	90.791
1.889	85.014	103.724	111.261

## Sheet: Fig 3.G
Fig 3.G IL6ST Relative Luciferase activity
IL6ST WT	IL6ST WT+IL-11	IL6ST N360S	IL6ST N360S+IL-11	IL6ST S580F	IL6ST S580F+IL-11
2.695	97.743	2.695	55.654	2.695	56.071
2.695	107.655	2.695	68.28	2.695	61.644
2.695	102.315	2.695	64.387	2.695	44.4
2.695	92.286	2.695	71.776	2.695	43.841

## Sheet: Fig 3.H
Fig 3.H IL6ST Protein expression level
EV	IL6ST WT	IL6ST N360S	IL6ST S580F
3.369	106.772	93.874	99.353
0.892	100.736	88.446	110.816
1.234	85.221	126.12	88.657

## Sheet: Fig 4.B
Fig 4.B IL6ST expression levels using qRT-PCR in mouse calvarial cells (MC3T3E1)
Scrambled	IL6ST	IL6ST+TRPS1
1	0.249	0.171
1	0.224	0.251
1	0.365	0.411
Fig 4.B TRPS1 expression levels using qRT-PCR in mouse calvarial cells (MC3T3E1)
Scrambled	TRPS1	IL6ST+TRPS1
1	0.497	0.416
1	0.544	0.47
1	0.578	0.518

## Sheet: Fig 4.C
Fig 4.C OD value
Scrambled	IL6ST	TRPS1	IL6ST+TRPS1
1	1.493	2.178	3.029
1	1.194	1.758	2.543
1	1.444	2.169	2.889
1	1.423	1.835	2.255

## Sheet: Fig 4.D
Fig 4.D Relative ALP activity
Scrambled	IL6ST	TRPS1	IL6ST+TRPS1
1	1.061	1.31	1.54
1	0.798	1.334	1.571
1	0.545	1.114	1.794
1	1.178	1.29	1.941
1	1.558	0.88	2.27

## Sheet: Fig 4.E
Fig 4.E Alpl expression level using qRT-PCR
Scrambled	IL6ST	TRPS1	IL6ST+TRPS1
1	1.005	1.485	1.784
1	1.011	1.626	1.753
1	1.001	1.383	1.752
1	1.449	1.362	2.362
1	1.159	1.386	1.965
1	1.121	1.926	2.251
Fig 4.E Bglap expression level using qRT-PCR
Scrambled	IL6ST	TRPS1	IL6ST+TRPS1
1	0.987	1.874	2.353
1	1.058	2.109	3.865
1	1.035	1.44	2.493
1	1.231	1.78	2.412
1	1.101	2.43	2.968
Fig 4.E Ibsp expression level using qRT-PCR
Scrambled	IL6ST	TRPS1	IL6ST+TRPS1
1	1.233	1.985	2.434
1	1.071	2.027	3.408
1	1.158	1.508	2.284
1	1.317	1.933	3.367
1	1.305	1.774	2.364
1	1.376	2.573	3.071
Fig 4.E Col1a1 expression level using qRT-PCR
Scrambled	IL6ST	TRPS1	IL6ST+TRPS1
1	1.213	1.462	1.843
1	1.157	1.257	1.458
1	0.956	1.223	1.568
1	1.238	1.217	2.007
1	1.067	1.585	1.978
Fig 4.E Runx2 expression level using qRT-PCR
Scrambled	IL6ST	TRPS1	IL6ST+TRPS1
1	1.117	1.392	1.622
1	1.101	1.256	1.368
1	1.247	1.369	1.941
1	1.067	1.121	1.439
1	1.064	1.419	1.48

[truncated: 8 more sheets: Fig 4.F, Fig 5.B, Fig 5.C, Fig 5.D, Fig 5.E, Fig 6.B, Fig 6.D, Fig 6.E]
